# Supplementary material for: AURKA/PLK1/CDC25C Axis as a Novel Therapeutic Target in INI1‐Deficient Epithelioid Sarcoma
Source: Cancer Sci. 2025 Jan 9;116(4):976–89. doi: 10.1111/cas.16438 (PMC11967267; doi:10.1111/cas.16438)
Supplement: Supplementary file 9 — Table S1. Table S2. Table S3. Table S4. [file CAS-116-976-s005.xlsx]

## Sheet: Supplementary Table S1
Supplementary Table S1: List of antibodies used in this study
Western bloting
Antibodies	Catalog No.	Source	Supplier	Dilution	RRID
Cleaved Caspase-3	#9664	rabbit monoclonal	Cell Signaling Technology	1:1000	AB_2070042
Phospho-Aurora A (Thr288)/Aurora B (Thr232)/Aurora C (Thr198)	#2914	rabbit monoclonal	Cell Signaling Technology	1:1000	AB_2061631
Aurora A	#14475	rabbit monoclonal	Cell Signaling Technology	1:1000	AB_2665504
Phospho-PLK1 (Thr210)	#9062	rabbit monoclonal	Cell Signaling Technology	1:1000	AB_11127447
PLK1	#4513	rabbit monoclonal	Cell Signaling Technology	1:1000	AB_2167409
β-actin	#4970	rabbit monoclonal	Cell Signaling Technology	1:1000	AB_2223172
Cyclin B1	#12231	rabbit monoclonal	Cell Signaling Technology	1:1000	AB_2783553
cdc25C	#4688	rabbit monoclonal	Cell Signaling Technology	1:1000	AB_560956
p27 Kip1	#3686	rabbit monoclonal	Cell Signaling Technology	1:1000	AB_10830879
p21 Waf1/Cip1	#2947	rabbit monoclonal	Cell Signaling Technology	1:1000	AB_10829764
Phospho-cdc25C (Thr48)	#12028	rabbit monoclonal	Cell Signaling Technology	1:1000	AB_2797802
p53	#9282	rabbit monoclonal	Cell Signaling Technology	1:1000	AB_331476
Phospho-cdc25C (Ser216)	#4901	rabbit monoclonal	Cell Signaling Technology	1:1000	AB_331215
SMARCB1/BAF47	#91735	rabbit monoclonal	Cell Signaling Technology	1:1000	AB_2800172
c-Myc	#14819	rabbit monoclonal	Cell Signaling Technology	1:1000	AB_2798629
Ezh2	#30233	rabbit monoclonal	Cell Signaling Technology	1:1000	AB_2798987
p16 INK4A	#82548	rabbit monoclonal	Cell Signaling Technology	1:1000	AB_2799995
Immunohistochemistry
Antibodies	Catalog No.	Source	Supplier	Dilution	RRID
Ki-67	#9027	rabbit monoclonal	Cell Signaling Technology	1:400	AB_2636984
p21 Waf1/Cip1	#2947	rabbit monoclonal	Cell Signaling Technology	1:50	AB_10829764
CUT&RUN assay
Antibodies	Catalog No.	Source	Supplier	Dilution	RRID
Acetyl-Histone H3 (Lys9)	#9649	rabbit monoclonal	Cell Signaling Technology	1:50	AB_823528
Acetyl-Histone H3 (Lys27)	#8173	rabbit monoclonal	Cell Signaling Technology	1:50	AB_10949503
Tri-Methyl-Histone H3 (Lys4)	#9751	rabbit monoclonal	Cell Signaling Technology	1:50	AB_2616028
SMARCB1/BAF47	#91735	rabbit monoclonal	Cell Signaling Technology	1:50	AB_2800172

## Sheet: Supplementary Table S2
Supplementary Table S2: List of primers used in this study
Gene	Forward primer (5'-3')	Reverse primer (5'-3')
INI1	GGCATCAGAAGACCTACGCCTT	CTCCATCTCAGCGTCTGTCAGA
AURKA	GCAACCAGTGTACCTCATCCTG	AAGTCTTCCAAAGCCCACTGCC
GAPDH	GTCTCCTCTGACTTCAACAGCG	ACCACCCTGTTGCTGTAGCCAA
AURKA promoter for C&R #1	CCGGGTTCTTAGGGAGCAAG	GTTGACAACAAACCCGACGC
AURKA promoter for C&R #2	TGGGACTGCCACAGGTCT	GCACTTGCTCCCTAAGAACC

## Sheet: Supplementary Table S3
Supplementary Table S3: List of siRNAs used in this study
Name	Sequence	Catalog No.	Supplier
siAURKA #1	CUCUAUAAACUGUUCCAAGUGGUGCAU
siAURKA #2	GCACAAUUCUCGUGGCUACUUUCACUU
siCDC25C #1	CUACUUUCUCUCCUCUUGU
siCDC25C #2	CCUGAAAGAUCAAGAAGCA
MISSION siRNA Universal Negative Control #1		SIC001	Sigma-Aldrich
SignalSilence PLK1 siRNA I		6292S	Cell Signaling Technology
SignalSilence Control siRNA (Unconjugated)		6568S	Cell Signaling Technology

## Sheet: Supplementary Table S4
Supplementary Table S4: List of shRNAs used in this study
Name		Sequence
shINI1 #1	Top	CCGGCCACCAGTGTGACCCTGTTAACTCGAGTTAACAGGGTCACACTGGTGGTTTTTG
	Bottom	AATTCAAAAACCACCAGTGTGACCCTGTTAACTCGAGTTAACAGGGTCACACTGGTGG
shINI1 #2	Top	CCGGACATCCATGTGGGAAACATTTCTCGAGAAATGTTTCCCACATGGATGTTTTTTG
	Bottom	AATTCAAAAAACATCCATGTGGGAAACATTTCTCGAGAAATGTTTCCCACATGGATGT
